# Supplementary material for: Vaccine-elicited IL-1R signaling results in Th17 TRM-mediated immunity
Source: Commun Biol. 2024 Apr 9;7:433. doi: 10.1038/s42003-024-06138-0 (PMC11003962; doi:10.1038/s42003-024-06138-0)
Supplement: Supplementary file 4 — Supplementary Data 1 [file 42003_2024_6138_MOESM4_ESM.xlsx]

## Sheet: Figure 1
		PBS			OmpX+LTA1
D. GM-CSF	Serum	0.78	0.78	4.5	4.26	0.78	57.15
	BAL	19.9	17.61	16.98	38.64	51.57	61.26
	Lung Homogenate	14.97	16.04	14.6	43.22	39.08	34.58
E. IL-17A	Serum	5.72	9.43	5.27	95.14	67.5	51.99
	BAL	16.19	14.16	13.15	458.36	1194.59	868.55
	Lung Homogenate	14.77	13.89	12.18	807.75	940.61	536.97
F. IL-6	Serum	0.28	17.67	6.63	1175.06	806.77	1178.03
	BAL	37.58	33.05	30.56	1245.69	2503.28	2685.76
	Lung Homogenate	24.78	29.81	25.89	1880.57	2112.98	1683.01
G. IL-27	Serum	438.34	64.75	64.75	64.75	133.4	256.47
	BAL	488.93	541.99	430.58	619.59	644.88	770.88
	Lung Homogenate	360.03	426.84	356.15	609.74	547.99	442.13
H. IL-10	Serum	37.9	10.16	10.16	42.26	10.16	43.63
	BAL	59.19	57.05	28.92	68.29	164.71	189.16
	Lung Homogenate	39.08	56.86	30.34	141.5	155.68	141.47
I. MCP-1	Serum	19.38	23.64	59.16	44.25	50.62	72.77
	BAL	45.59	49.85	50.81	542.57	885.88	1128.36
	Lung Homogenate	35.53	37.9	38.99	1054.95	914.91	853.98
J. IL-12p70	Serum	0.8	0.8	21.48	4.5	0.8	0.8
	BAL	4.7	0.8	0.8	4.73	8.24	12.62
	Lung Homogenate	0.8	4.8	6.48	6.3	8.08	6.37
K. IFN-B	Serum	169.7	34.7	26	34.8	36.8	32.2
	BAL	83.6	76	89.8	108.2	273	309
	Lung Homogenate	61	83.3	66.7	466	332.1	385.8
L. IFN-y	Serum	21.02	93.81	63.89	1184.71	1447.98	1242.82
	BAL	100.39	94.83	90.28	502.01	820.21	999.29
	Lung Homogenate	54.76	72.67	66.28	942.11	936.64	786.65
M. TNF	Serum	9.08	67.01	301.87	95.07	60.86	61.87
	BAL	156.82	154.62	175.83	660.82	1014.04	1003.18
	Lung Homogenate	98.35	130.2	100.78	897.45	817.92	603.59
N. IL-1a	Serum	21.37	6.25	10.94	8.1	4.85	4.45
	BAL	47.84	67.24	58.44	7738.59	12423.5	12000.4
	Lung Homogenate	39.99	37.27	31.81	10436.9	9978.62	5475.5
O. IL-1b	Serum	4.06	4.06	96.75	4.06	12.68	4.06
	BAL	61.05	52.05	53.05	182.78	294.01	297.36
	Lung Homogenate	24.79	20.29	31.73	216.79	221.39	153.18

## Sheet: Figure 2
	IL-1R1-/- Immunized	IL-1R1-/- PBS	Wildtype Immunized	Wildtype PBS		F. Lung IgA	Dilution	IL-1R1-/- Immunized					IL-1R1-/- PBS					Wildtype Immunized					Wildtype PBS
A. Lung CD4 T cells	6643	616	9055	721			1:10	0.2205	0.2035	0.276	0.576	0.324	0.1295	0.1	0.1305	0.1275	0.117	0.1775	0.2025	0.2635	0.2245	0.276	0.124	0.132	0.1285	0.113	0.097
	6454	526	8533	527			1:20	0.168	0.1665	0.2285	0.41	0.2395	0.1045	0.086	0.1115	0.0965	0.091	0.1505	0.158	0.1885	0.16	0.208	0.0995	0.1025	0.086	0.0855	0.077
	6403	667	6526	401			1:40	0.125	0.1155	0.175	0.2375	0.17	0.081	0.073	0.0915	0.087	0.0845	0.1125	0.1235	0.1285	0.12	0.144	0.083	0.0885	0.08	0.0755	0.0675
	7539	597	2730	477			1:80	0.104	0.0925	0.13	0.168	0.132	0.074	0.068	0.08	0.071	0.0735	0.094	0.105	0.1085	0.1005	0.104	0.0715	0.074	0.0745	0.069	0.066
	5047	1045	10688	650			1:160	0.087	0.082	0.102	0.117	0.1015	0.069	0.065	0.0695	0.066	0.065	0.0835	0.083	0.0905	0.0825	0.085	0.0675	0.0685	0.0665	0.063	0.063
	4664	718	6873	1162			1:320	0.07	0.067	0.088	0.093	0.078	0.062	0.0575	0.061	0.06	0.0595	0.0665	0.076	0.0765	0.07	0.0725	0.0605	0.062	0.061	0.0625	0.0585
	5907	776	7474	961			1:640	0.0605	0.063	0.075	0.0695	0.0685	0.061	0.053	0.057	0.0565	0.0565	0.0675	0.072	0.0805	0.062	0.063	0.058	0.0585	0.061	0.0585	0.054
B. Lung B Cells	5524	1092	5035	1295			1:1280	0.0575	0.0585	0.064	0.064	0.0635	0.062	0.059	0.055	0.053	0.0545	0.062	0.0665	0.049	0.062	0.062	0.0585	0.059	0.0565	0.06	0.057
	8007	1124	8678	1107
	7774	933	6440	774		G. Lung IgA AUC		IL-1R1-/- Imm	IL-1R1-/- PBS	WT Imm	WT PBS
	8049	793	2193	701				0.7535	0.5473	0.6943	0.5313
	3639	1936	4678	873				0.7175	0.482	0.752	0.5495
	3493	2209	6712	3004				0.9685	0.5633	0.8293	0.5215
	4117	1651	8748	1513				1.415	0.5273	0.7383	0.5005
C. Lung Th17 cells	835	65	3060	41				0.9833	0.5158	0.8455	0.463
	1829	21	3724	27
	2049	76	2128	29
	2061	41	450	41
	587	44	5197	20
	1632	21	3119	30
	1502	27	3358	10
E. Lung IL-17 MFI	1464	910	1659	1411
	2285	1180	2379	1003
	1963	1745	1762	822
	1647	1494	1823	1774
	377	69.6	2998	313
	1119	46.4	2318	139
	855	98.6	2188	-139
H. Lung Burdens	4.12385	7.82413	4.72673	7.08991
	4.82413	6.56467	3.22272	5.36736
	8.18469	8	7.30103	5.8848
	7.63649	6.52244	3	6.47712
	5.56467	7.36736	4.12385	6.30103
	6.07918	8.30103	2	9.49969
	3.36736	8.12385	2.63649	9.44716
	3.30103	7.63649	4.52244	6.22272
	2	7.8014	4.14613	5.82413
	6.82413		7.60206	7
	6.75358		2.36736	7.60206
	7.36736		4.42651
	3.82413		6.30103
I. Spleen Burdens	1.51851	4.22272	0.30103	4.52244
	0.30103	4.36736	2.72673	1.82413
	2.47712	3.82413	3	3
	0.30103	4.30103	1.52244	3.82413
	1.52244	5.22272	3.52244	3.82413
	4.15534	4.93802	2.30103	6.52244
	3.8451	4.52244	1.52244	6.63649
	3	4.52244	2.66932	2.82413
	3.22272	5.60206	2.36736	4.63649
	3.12385		3.60206	4
	2.69897		1.52244	4.12385
	3.52244		3.77815
	2.82413		2.72673

## Sheet: Figure 3
	Casp1-/- Immunized	Wildtype Immunized	Wildtype PBS
A. Lung CD4 T Cells	10186	7438	336
	8973	6306	892
	15789	5268	806
	9403	10037	182
	12200	6441	474
	4595	6016	536
	4515	5310
	6458	4732
	4973
	5511
B. Lung B Cells	5426	5508	646
	5335	3618	2246
	1049	2191	1704
	5180	4369	452
	6393	4202	1007
	4630	8180	979
	6691	6409
	11527	5470
	11386
	9993
C. Th17 Cells	903	2118	14
	1095	1236	10
	1795	2255	11
	1357	1873	12
	2032	1505	19
	2326	972	32
	3215	2861
	4175	1173
	2207
	3079
E. Lung Burden	6.90309	5.8014	8.22272
	5.30103	2.72673	7.12385
	6	0	6.82413
	0.30103	5.07188	7.5832
	1.82393	1.52244	7.47712
	0.30103	2.22272	8.60206
	0.30103	5.30103
	3.62014	4.82413
	0.30103
	0.30103
F. Spleen Burdens	5	1.82393	4.52244
	0.30103	1.52284	4.82413
	2.22272	0	4.66932
	2.42651	4.36736	0.30103
	1.82393	0.30103	3.30103
	1.52244	0.30103	3.91222
	0.30103	3.82413
	0.30103	0.30103
	0.30103
	2.90309

## Sheet: Figure 4
	Isotype	Naïve	anti IL-1a	anti IL-1b		F. OmpX Serum IgG	Dilution	Isotype				Naïve				anti IL-1a				anti IL-1b
A. Lung CD4 T cell	8021	1018	8477	8046			1:1,000	1.5695	1.5195	1.468	0.37	0.0695	0.0935	0.067		1.556	1.5465	0.0955	1.282	2.7755	1.923	1.343	1.3165
	9925	1020	5930	9158			1:2,000	1.6995	1.8095	1.758	0.2765	0.066	0.067	0.065		1.543	1.9065	0.083	1.52	2.4825	1.8545	1.7315	1.0615
	10196	902	9122	6283			1:4,000	1.4915	1.688	1.8005	0.198	0.0675	0.0635	0.058		1.304	2.004	0.07	1.665	1.8035	1.519	2.1605	0.771
	10316	604	7833	6623			1:8,000	1.0865	1.304	1.5135	0.143	0.067	0.067	0.06		0.9155	1.6185	0.062	1.4885	1.1585	0.9855	2.079	0.4565
	8493	534	6623	8219			1:16,000	0.653	0.8085	0.9925	0.1095	0.068	0.0685	0.057		0.5255	1.071	0.067	1.019	0.636	0.567	1.5895	0.2695
	9405	641	7047	7080			1:32,000	0.3805	0.451	0.601	0.087	0.0675	0.068	0.06		0.2965	0.6205	0.0595	0.608	0.36	0.321	1.017	0.166
	8296		7270	7840			1:64,000	0.2295	0.2525	0.3415	0.0835	0.062	0.0625	0.056		0.175	0.3375	0.057	0.335	0.2015	0.1905	0.595	0.114
	7029		3298	7007			1:128,000	0.1385	0.158	0.1945	0.08	0.093	0.068	0.058		0.1145	0.1975	0.059	0.195	0.1305	0.1245	0.3405	0.086
			7485	7022
B. Lung B cell	5913	789	5798	4142		G. OmpX Serum AUC		Isotype	Naive	Anti IL-1a	Anti IL-1b
	5910	766	3923	4268				7.152	0.4793	5.595	8.095
	6115	377	6650	5261				7.838	0.4773	8.43	6.461
	7234	973	6209	4746				1.123	0.4185	0.4758	10.01
	9036	997	5518	6379				6.395		7.374	3.54
	7589	1033	6046	6333
	7357		6728	7408
	4895		1856	5991
			7721	6952
C. Lung Th17 cells	2495	85	2280	2665
	2960	51	1259	2375
	2438	19	2456	1603
	2367	121	2061	2143
	2887	162	1765	2409
	3281	167	1478	2022
	2534		1741	1756
	2433		699	1971
			1669	1723
E. IL-17a ELISPOT	195.5	50.5	340.5	273.5
	250	58	224.5	186.5
	238	29	122	149
	286		260.5	167
H. Lung Burdens	2.56467	7	3.52244	7
	1.52244	4.52244	6.47712	2.52244
	1.52244	6.82413	5	4.63649
	3.22272	8.66932	2.52244	2.52244
	1.82413	8.47712	6	4.47712
	4.56467	7.82413	5.69897	4
	2.56467		6.30103	3.22272
	1.52244		4.36736	2.36736
	1.52244		7.72673	2.30103
I. Spleen Burdens	0.30103	3	3.22272	3.12385
	0.30103	4.22272	2.66932	1.52244
	0.30103	3.8651	2.52244	3.77815
	0.30103	4.12385	4.12385	1.52244
	1.82413	3	2.30103	2.47712
	0.30103	4.72673	4.52244	2.52244
	0.30103		4.52244	3.56467
	0.30103		3.42651	1.52244
	0.30103		3.72673	1.52244

## Sheet: Figure 5
	OmpX + IL-1a	OmpX + IL-1b	PBS		C. OmpX Serum IgG	Dilution	OmpX + IL-1a			OmpX + IL-1b			PBS
A. Lung burdens	5.04139	5.41497	9.13354			1:250	1.30408	1.42608	0.846083	1.61408	1.42008	1.12708	0.0273333	0.029333	0.002333
	6.11394	6.77815	8.60206			1:500	1.36608	1.48908	0.918083	1.55008	1.49608	1.18908	0.0173333	0.016333	0.000333
	6.02119	6.11394	9			1:1,000	1.26408	1.43508	0.681083	1.52508	1.43708	1.12108	0.0383333	0.004333	0.000333
	4.95424		9.77815			1:2,000	0.944083	1.48408	0.484083	1.49808	1.28708	0.841083	0.0113333	0.000333	-0.00167
	4.12385		8.12385			1:4,000	0.561083	1.32708	0.243083	1.25808	0.885083	0.530083	0.0173333	-0.00367	-0.00267
	4.22272		9.5563			1:8,000	0.316083	0.955083	0.208083	0.870083	0.568083	0.311083	0.00133333	0.004333	0.002333
	4.82607		7.90309			1:16,000	0.162083	0.598083	0.061083	0.498083	0.339083	0.171083	-0.00066667	-0.00067	-0.00567
			9.30103
B. Spleen burdens	0.30103	4.81954	5.14613
	0.30103	4.63347	5.60206
	0.30103	4.60206	4.90309
	4.69897		4.22272
	4.74036		5.69897
	4.36736		5.75358
	4.9345		4.30103
			6.56467
D. IL-17a ELISpot	194	150.5	9
	233.5	52.5	10
